# Supplementary material for: A Comparative Study of Isolated Secondary Metabolites from Lichens and Their Antioxidative Properties
Source: Plants (Basel). 2022 Apr 15;11(8):1077. doi: 10.3390/plants11081077 (PMC9032407; doi:10.3390/plants11081077)
Supplement: Supplementary file 1 [file plants-11-01077-s001.zip]

Archive with 1 entries (1 files):
- plants-1684041-supplementary.pdf
